# Supplementary material for: Practical research on the boundaries of MAYA design principles with ceramic products as the carrier
Source: PLoS One. 2026 Apr 2;21(4):e0342855. doi: 10.1371/journal.pone.0342855 (PMC13046151; doi:10.1371/journal.pone.0342855)
Supplement: S1 File — (XLSX) [file pone.0342855.s001.xlsx]

## Sheet: 最新
ID	Gender	Age	Study	Typical_1	Typical_2	Typical_3	Typical_4	Typical_5	Typical_6	Typical_7	Typical_8	Typical_9	Typical_10	Novel_1	Novel_2	Novel_3	Novel_4	Novel_5	Novel_6	Novel_7	Novel_8	Novel_9	Novel_10	Liking_1	Liking_2	Liking_3	Liking_4	Liking_5	Liking_6	Liking_7	Liking_8	Liking_9	Liking_10
1	2	2	2	7	5	5	5	2	4	5	2	1	1	1	5	3	1	3	4	5	7	4	5	4	6	7	3	4	3	3	5	3	3
2	2	2	2	6	4	1	1	2	4	3	2	4	3	2	2	4	4	4	5	5	3	5	5	4	5	3	5	6	6	4	5	3	4
3	2	1	2	7	2	4	2	2	1	1	2	1	1	1	2	3	1	3	4	2	3	5	3	5	5	7	6	4	6	4	5	2	4
4	2	2	2	3	6	4	4	4	4	4	3	4	5	1	3	5	6	4	6	2	6	5	5	2	6	7	3	3	3	3	5	2	3
5	2	2	2	5	4	3	1	4	4	4	3	3	5	2	1	5	4	7	7	3	3	4	4	4	5	3	3	4	3	3	4	5	4
6	2	2	2	3	5	5	4	6	5	4	4	1	1	1	5	2	4	2	5	2	5	4	5	2	6	7	5	6	4	3	5	2	2
7	2	2	2	6	2	1	1	5	2	2	1	2	2	1	3	4	2	2	7	2	3	4	5	7	3	3	5	6	4	4	5	2	5
8	2	1	2	7	2	1	1	2	2	1	5	1	2	1	1	3	4	7	2	3	7	4	5	7	3	3	2	5	2	2	5	2	3
9	2	2	2	4	2	1	1	5	2	2	2	2	2	1	1	6	4	7	3	3	5	5	5	5	3	3	2	6	2	2	5	5	2
10	2	2	2	7	2	3	2	3	3	3	2	4	2	2	2	4	4	4	5	2	6	5	3	7	3	3	3	4	4	2	4	2	4
11	2	1	3	3	3	1	2	3	3	3	2	2	2	2	1	5	4	6	7	2	4	5	5	3	2	3	4	6	2	2	5	4	2
12	1	1	3	4	4	5	3	6	3	4	6	2	2	2	2	3	6	4	7	2	4	6	5	4	3	5	6	2	2	3	5	5	2
13	1	3	2	4	2	5	1	7	3	4	5	2	2	2	2	3	5	3	4	2	3	3	5	5	3	6	2	2	4	2	5	2	2
14	1	2	3	5	6	6	4	4	3	4	2	2	2	1	5	4	7	5	5	2	5	6	5	4	6	6	6	2	2	3	3	5	2
15	2	4	3	5	4	6	4	5	3	4	4	3	2	2	1	4	5	4	4	2	4	4	5	5	2	6	6	5	3	4	5	2	5
16	2	1	2	7	4	5	4	6	3	4	4	3	2	2	1	5	5	5	5	3	4	3	5	6	2	7	4	5	2	3	4	2	2
17	1	1	2	4	5	4	4	3	3	4	4	5	2	2	5	6	5	5	6	3	6	6	5	5	5	3	6	7	3	3	4	2	2
18	2	2	2	7	6	4	4	6	3	4	4	3	2	2	4	6	5	4	7	2	7	6	5	7	5	7	6	6	4	4	4	2	2
19	1	3	2	5	5	4	4	5	4	4	4	3	2	1	4	5	4	6	6	2	3	4	5	7	5	7	6	6	7	5	7	7	6
20	2	2	2	5	4	5	4	5	4	4	4	3	2	2	2	3	4	6	5	2	4	5	5	7	5	6	5	7	4	5	7	6	6
21	1	1	3	6	4	4	4	4	3	4	4	3	2	2	5	4	4	2	3	2	5	4	5	5	5	7	5	2	7	4	4	4	6
22	1	2	3	6	4	4	5	5	3	4	2	5	2	2	1	4	5	5	4	2	5	4	5	5	3	6	6	6	3	3	3	4	1
23	1	4	2	7	5	5	5	5	4	4	4	3	2	2	3	4	5	6	2	3	3	5	5	5	6	6	6	7	4	4	3	4	1
24	1	1	2	5	4	5	3	5	3	4	4	3	2	2	5	4	4	3	6	5	6	5	5	6	4	5	6	6	6	4	5	4	5
25	2	1	2	5	4	5	3	7	3	4	2	3	2	2	3	4	5	2	5	6	3	5	5	6	4	5	5	3	4	4	4	4	5
26	1	1	2	6	5	6	4	4	3	4	4	5	2	2	3	4	4	6	2	3	5	4	5	5	6	7	5	6	6	5	4	4	6
27	2	1	2	5	5	4	1	4	3	4	4	3	2	2	3	3	4	5	6	5	4	5	5	5	5	5	2	3	3	3	4	4	6
28	2	1	3	6	5	5	4	4	3	6	4	3	2	2	4	3	5	4	5	3	5	5	5	7	6	7	2	2	7	4	4	4	6
29	2	1	2	6	5	4	4	4	5	4	4	3	2	2	7	4	4	4	6	6	7	7	5	7	6	5	5	6	6	5	4	3	6
30	2	1	2	3	5	3	3	7	3	4	4	3	2	2	2	4	5	2	4	6	7	5	5	4	6	4	5	2	2	2	4	3	1
31	2	3	2	5	5	3	4	5	3	4	4	3	2	2	1	5	6	4	6	3	3	4	5	4	5	4	5	5	7	4	4	3	6
32	2	1	2	5	6	3	4	7	3	4	4	3	2	2	2	4	5	3	4	3	3	5	5	4	6	4	5	5	2	3	4	3	1
33	1	3	2	3	4	4	3	5	3	2	2	2	2	2	4	4	7	4	5	6	4	6	5	5	6	6	5	6	6	4	4	3	5
34	1	1	2	7	4	5	4	5	4	2	4	3	3	2	4	2	6	6	6	6	5	6	5	7	7	7	5	6	7	6	7	4	5
35	2	1	3	7	2	1	2	4	1	1	1	4	2	1	2	5	3	7	2	7	4	6	4	7	4	4	2	7	2	3	3	3	3
36	2	1	1	7	4	3	3	7	1	3	4	2	3	3	1	3	5	2	7	5	7	7	5	4	6	3	5	2	2	2	2	4	1
37	1	4	1	6	2	3	3	4	1	2	2	3	1	3	2	4	6	6	3	3	4	4	5	4	4	7	5	7	6	4	4	4	6
38	2	4	2	3	3	1	1	7	3	3	3	3	2	1	1	6	1	7	3	2	5	3	3	2	4	3	1	7	4	1	2	3	2
39	1	2	1	7	5	3	4	7	4	3	2	3	3	2	5	4	6	5	3	3	4	5	5	5	6	5	5	5	6	4	5	3	2
40	1	1	2	6	4	4	4	4	4	4	2	3	3	3	3	6	5	3	6	6	4	5	5	4	4	6	3	6	6	4	5	4	6
41	2	3	1	6	4	5	4	5	4	4	2	3	1	3	5	2	6	5	3	5	5	6	5	5	4	6	3	5	3	3	5	4	2
42	1	1	2	7	4	3	3	7	4	4	2	2	1	3	5	3	6	2	4	6	7	7	5	4	7	6	3	2	3	3	5	3	2
43	2	2	2	6	4	3	4	7	4	2	2	5	1	3	5	3	7	5	2	3	4	6	5	4	5	6	3	5	6	4	5	4	6
44	1	2	3	7	3	1	2	3	3	3	3	2	1	1	2	5	2	6	4	7	4	4	3	4	5	4	1	7	2	2	5	2	2
45	2	3	2	4	3	1	2	2	3	1	1	4	1	1	4	4	4	5	4	3	6	5	3	3	4	4	4	5	2	2	5	2	3
46	2	3	3	7	5	5	4	3	3	3	2	5	3	3	4	3	5	3	3	6	7	6	5	4	5	7	3	2	6	4	5	5	6
47	1	2	3	7	4	3	3	5	3	2	2	2	3	3	4	4	5	2	6	6	7	6	5	4	5	3	3	5	7	3	5	3	6
48	2	3	2	7	4	4	2	5	4	5	2	2	1	3	1	6	5	3	4	3	7	3	5	5	5	6	3	2	4	4	5	5	6
49	2	4	2	6	4	4	3	3	4	6	2	2	1	3	5	3	5	6	3	3	4	3	5	5	5	7	3	7	4	5	5	3	6
50	2	2	2	6	4	5	4	6	4	6	2	2	1	3	4	5	6	2	3	3	5	4	5	7	6	7	3	5	4	4	5	3	2
51	1	2	2	7	3	2	3	5	3	3	4	3	1	2	1	5	3	5	6	7	4	7	3	4	2	5	3	6	2	3	5	4	3
52	1	3	2	6	5	5	4	5	3	4	2	3	1	3	7	6	5	6	2	3	6	3	5	6	6	7	3	6	4	4	5	3	2
53	2	3	3	4	5	4	3	5	3	6	2	2	3	3	2	4	6	4	7	2	3	5	5	3	4	6	3	5	3	3	5	3	5
54	1	1	2	6	4	4	4	5	4	5	2	3	1	3	4	3	7	6	6	3	6	5	7	6	7	7	3	5	5	5	6	5	5
55	1	1	2	7	2	1	3	4	3	3	2	2	2	1	1	3	2	6	5	2	6	4	3	4	4	4	4	7	3	3	5	3	2
56	2	1	1	7	5	4	4	5	3	4	2	2	3	3	5	1	5	2	7	6	5	5	5	5	5	6	3	5	4	4	5	3	6
57	1	3	2	6	4	5	4	6	4	3	2	3	1	3	6	7	7	6	4	6	7	6	7	6	6	7	4	5	6	6	6	3	6
58	2	1	2	5	2	5	1	7	1	3	2	2	1	2	4	3	6	3	5	6	4	5	5	5	5	6	2	5	4	4	5	3	5
59	1	2	2	6	4	5	3	6	3	3	2	2	1	4	6	4	5	4	7	6	6	6	5	6	6	6	4	3	4	5	5	3	6
60	2	4	2	4	4	3	1	5	3	4	2	1	2	1	2	6	3	5	7	3	4	3	3	2	5	4	2	6	3	3	5	3	3
61	1	3	2	7	4	5	4	6	4	3	2	3	2	4	4	6	7	4	5	7	6	6	6	5	5	7	4	3	4	4	5	3	2
62	2	4	3	4	4	3	3	5	4	3	1	3	3	3	4	3	5	2	7	2	6	7	5	3	6	4	4	6	4	3	3	3	6
63	2	1	2	4	5	4	3	5	1	3	1	2	3	3	5	4	5	6	6	7	7	6	5	3	6	5	4	6	3	2	2	3	2
64	1	4	2	6	2	5	2	5	4	3	1	3	2	4	1	1	7	6	7	7	7	6	6	6	2	7	2	6	4	3	3	3	6
65	2	2	2	5	4	4	3	4	3	3	1	2	2	2	5	3	6	4	3	2	5	5	5	5	6	5	4	6	3	3	3	3	2
66	1	2	3	6	4	5	4	6	4	3	1	3	2	4	4	5	7	5	6	7	6	6	6	6	6	6	4	7	4	3	3	3	2
67	2	2	2	6	2	4	2	6	4	3	1	2	2	4	1	5	7	5	5	7	4	3	6	6	2	7	2	7	4	4	5	3	5
68	2	3	2	6	4	4	2	5	1	3	1	2	2	4	4	3	7	7	5	6	6	7	6	5	6	7	2	7	2	3	3	3	2
69	2	2	3	6	3	4	2	5	3	3	1	3	2	3	2	6	6	5	3	5	6	5	5	6	5	7	2	7	4	4	5	3	5
70	1	1	2	5	4	5	3	5	1	3	2	2	2	3	5	4	5	6	5	6	7	7	5	5	6	6	3	7	2	3	3	3	2
71	2	2	2	7	4	4	3	5	3	3	2	3	1	4	6	6	6	6	4	7	6	7	6	5	7	6	4	7	4	5	5	3	5
72	1	1	2	7	4	5	3	3	3	3	2	3	1	2	5	4	5	5	3	6	7	5	5	6	5	7	4	7	4	5	7	7	5
73	1	1	2	7	4	4	3	3	1	1	2	3	1	2	7	4	5	5	3	5	4	5	5	6	6	5	4	7	4	4	4	7	2
74	1	2	2	7	4	5	4	5	4	4	4	3	1	4	5	6	5	5	6	6	7	7	6	5	7	7	5	7	4	5	7	5	5
75	2	2	3	4	4	3	2	7	1	1	3	2	1	1	5	5	2	4	6	7	6	6	3	3	7	4	1	3	4	2	3	3	3
76	2	4	3	7	2	1	1	7	2	2	2	2	1	2	4	6	4	3	7	7	5	5	3	4	4	5	3	3	4	1	2	1	2
77	2	1	2	5	4	6	3	5	4	2	4	2	1	4	5	6	7	7	5	5	6	6	6	3	7	7	4	4	7	3	3	6	2
78	2	1	2	7	4	3	3	4	2	2	2	3	1	4	5	3	7	3	3	5	5	6	6	6	7	3	5	6	4	4	4	7	5
79	1	2	2	4	4	3	3	4	2	2	1	3	1	4	5	3	7	3	6	6	7	7	7	3	7	5	5	4	4	4	4	6	6
80	1	4	2	6	4	5	3	5	4	2	4	2	1	4	5	4	6	3	7	6	7	6	6	7	7	6	4	6	7	5	6	5	5
81	1	1	3	5	5	5	4	4	3	2	4	3	1	4	7	4	7	6	7	6	7	6	7	5	7	6	5	6	7	5	6	6	5
82	1	1	2	5	4	5	3	4	3	2	4	3	1	3	7	6	6	6	5	5	6	6	6	5	7	7	5	5	4	5	7	6	6
83	2	2	3	5	5	5	4	4	5	2	4	3	2	4	5	2	7	6	6	6	6	6	6	3	7	7	4	6	5	5	5	5	5
84	1	1	2	7	4	5	4	7	5	3	1	3	2	4	5	5	6	3	2	6	3	6	6	5	7	7	5	4	5	5	7	7	5
85	1	2	3	6	4	5	4	5	5	4	4	2	2	4	5	6	6	7	4	7	6	6	6	5	7	7	4	4	5	5	5	5	5
86	1	3	4	7	4	3	2	3	3	2	2	1	2	1	2	3	1	2	3	4	4	4	3	4	4	4	4	6	5	2	2	2	2
87	1	2	2	7	2	3	3	4	3	2	1	5	2	3	5	6	7	5	5	6	6	5	6	7	3	5	4	4	5	4	5	6	5
88	1	1	4	7	3	5	4	5	3	2	4	5	2	4	3	6	5	4	4	6	5	5	7	6	3	7	4	4	5	4	5	5	5
89	2	3	4	7	2	1	2	4	2	2	3	4	2	1	1	3	1	4	4	3	3	6	4	4	2	4	1	3	5	1	2	1	2
90	2	1	3	7	2	3	1	2	2	2	3	2	2	2	2	5	2	4	4	2	3	6	4	4	3	4	3	6	5	2	3	1	3
91	2	2	4	5	2	2	2	4	2	2	3	1	2	1	3	6	3	6	2	4	3	5	3	3	3	5	2	6	5	2	2	4	2
92	1	1	4	5	5	6	4	7	3	2	4	1	2	4	5	3	6	3	2	6	4	6	6	5	7	6	4	5	7	6	7	6	5
93	1	2	4	4	5	7	2	5	3	2	3	1	2	4	5	5	5	5	7	7	6	6	6	3	7	6	4	7	5	5	6	5	5
94	1	4	3	5	2	2	3	5	2	2	2	4	2	2	3	6	4	6	7	2	6	5	3	3	3	4	3	7	5	2	3	3	3
95	2	3	4	5	4	6	3	5	3	2	3	4	1	4	6	6	6	2	6	5	6	6	7	3	7	7	5	3	6	6	6	7	6
96	2	1	4	6	4	5	3	4	3	2	3	4	2	4	5	4	5	4	6	5	6	7	7	4	7	5	4	3	4	4	5	7	2
97	1	1	4	6	5	6	4	5	3	4	3	4	2	4	6	3	6	4	7	7	6	6	6	4	7	7	4	7	7	6	6	6	3
98	1	4	4	6	5	6	5	1	4	4	3	4	2	4	6	4	6	5	5	6	7	6	7	6	7	7	4	7	5	6	6	6	6
99	1	2	4	7	3	1	1	4	2	2	2	3	3	2	5	5	4	7	5	2	4	5	4	4	4	5	4	4	3	2	2	3	2
100	2	2	4	6	5	5	5	4	3	4	3	4	2	4	6	5	5	4	7	6	6	6	6	5	5	6	5	3	5	5	5	6	6
101	1	1	4	5	4	6	4	5	3	3	3	4	2	4	7	3	6	2	3	4	4	5	6	6	6	5	5	6	5	6	6	7	5
102	2	1	2	4	4	7	4	5	3	3	3	4	2	3	5	5	5	6	5	5	4	5	6	3	7	5	4	7	6	5	6	6	5
103	2	1	4	7	2	4	2	5	4	2	3	4	3	1	1	3	3	5	4	4	4	5	2	4	3	5	4	7	3	3	4	3	4
104	2	1	4	7	5	7	6	7	4	3	1	4	3	4	7	5	6	7	6	5	6	7	7	5	7	5	5	7	6	6	6	7	5
105	1	1	3	7	5	2	4	5	5	3	2	4	2	4	5	2	6	4	4	4	4	5	7	6	6	4	5	7	6	5	6	6	6
106	1	1	4	7	4	3	2	6	3	3	3	1	1	1	4	4	2	5	2	4	4	3	2	4	7	4	2	7	3	3	4	1	4
107	1	4	3	5	5	3	4	5	5	3	6	4	3	4	5	6	5	5	6	4	3	7	6	3	7	4	4	7	5	6	5	5	5
108	2	2	4	7	6	2	4	5	4	3	5	4	3	2	3	3	5	6	4	4	6	5	3	6	6	4	5	7	5	5	6	7	6
109	1	1	4	4	3	2	3	4	2	3	2	2	3	2	1	5	6	3	4	4	7	6	3	3	3	4	5	3	4	4	5	7	5
110	2	1	4	7	3	2	3	3	2	3	2	2	3	2	1	2	6	4	4	4	5	5	5	6	3	4	5	3	4	4	5	6	5
111	1	1	2	7	3	1	2	4	2	3	2	1	1	1	2	3	1	2	4	5	7	3	5	7	3	4	3	4	3	3	5	3	3
112	1	1	2	7	4	3	3	3	3	3	2	4	3	1	3	4	4	2	2	5	4	5	3	6	7	3	5	3	7	3	3	3	4
113	1	2	2	7	2	1	2	4	1	1	2	1	1	1	1	3	1	4	4	5	4	4	3	5	5	3	4	4	4	4	5	6	4
114	1	1	2	6	3	6	2	4	1	2	3	4	3	1	3	6	6	3	2	4	4	3	5	4	6	7	3	3	4	4	3	7	3
115	1	1	2	7	4	3	4	4	4	4	3	3	3	2	4	6	4	6	4	3	7	7	4	7	7	4	3	4	4	4	4	5	4
116	1	2	2	7	6	3	4	6	4	3	4	1	3	1	2	4	4	5	6	4	3	5	3	7	7	4	5	7	5	5	6	7	6
117	1	3	2	5	3	1	3	1	5	3	1	2	2	1	4	3	4	4	3	4	3	5	3	5	7	5	5	7	6	5	6	7	5
118	1	1	2	7	2	6	2	2	2	1	2	1	2	1	3	3	4	4	5	4	7	5	3	5	3	6	4	5	4	4	4	7	3
119	1	3	2	6	4	1	2	5	2	2	2	2	2	1	5	6	2	4	5	4	3	6	5	5	7	3	4	7	5	4	4	5	4
120	2	3	2	6	2	2	2	3	2	4	2	4	2	2	1	6	6	2	3	5	3	6	6	4	3	4	3	4	3	3	4	6	4
121	2	1	2	5	2	1	2	1	2	2	2	1	1	2	2	3	2	7	5	4	3	6	3	2	3	5	2	5	3	3	4	7	4
122	2	1	2	7	2	6	2	2	1	3	2	2	2	2	2	6	4	3	5	4	5	6	5	4	4	7	1	5	3	3	4	4	4
123	2	1	2	7	4	1	2	1	2	2	2	1	2	1	3	2	4	5	3	4	5	4	4	4	7	5	5	4	4	4	4	5	4
124	2	2	2	7	4	1	2	1	1	3	3	1	1	1	3	1	6	5	3	4	7	5	5	4	7	3	4	5	4	4	4	7	4
125	2	1	2	7	4	2	3	2	3	2	3	3	2	1	4	1	2	4	6	4	6	5	4	5	7	3	4	5	7	4	4	7	3
126	2	1	2	7	4	7	3	2	1	3	2	1	1	1	3	5	3	3	3	5	4	5	3	4	7	7	4	3	7	3	3	6	1
127	2	1	2	5	3	2	5	3	1	3	4	4	2	2	4	3	4	5	5	2	5	4	3	3	7	3	5	4	4	4	4	6	4
128	2	2	2	7	6	2	3	1	2	2	3	3	5	2	3	5	2	6	4	4	3	5	5	4	7	3	4	5	4	4	4	5	4
129	2	3	2	6	5	1	3	3	3	2	4	1	5	3	4	6	1	4	6	4	7	5	5	4	7	5	4	4	7	4	4	6	4
130	2	2	2	7	3	7	3	3	4	3	2	2	2	3	5	6	5	6	4	5	6	5	5	7	7	7	4	5	5	5	4	3	4
131	2	4	2	7	4	3	2	3	3	2	4	2	4	1	5	3	4	5	5	4	7	6	3	6	6	3	1	4	5	2	2	5	2
132	2	2	2	5	3	7	3	2	2	2	2	2	2	2	2	5	3	3	4	4	4	4	3	2	7	6	4	3	4	4	4	6	4
133	2	1	2	7	3	3	2	6	1	1	1	1	1	3	2	4	1	4	6	4	3	4	4	4	7	5	3	3	3	3	4	4	3
134	2	1	2	5	4	3	5	3	3	3	2	4	5	2	4	3	3	2	7	3	5	4	3	3	4	5	4	3	3	3	4	5	4
135	2	1	3	7	4	7	5	3	4	5	4	2	2	3	7	5	6	5	3	7	6	6	5	7	5	7	3	4	4	4	4	4	4
136	1	2	3	6	3	2	3	2	2	3	2	2	1	1	5	3	4	2	2	5	6	6	3	6	4	4	6	3	4	4	4	4	4
137	1	1	4	5	4	2	5	7	2	2	2	2	1	1	3	3	3	4	3	4	4	6	3	3	7	4	4	6	3	2	2	4	1
138	1	2	3	6	4	6	5	4	3	4	3	2	1	1	2	3	1	2	2	2	5	3	3	6	6	6	4	3	4	3	4	2	4
139	1	4	1	6	6	2	5	6	5	4	6	4	1	2	6	4	4	3	3	4	7	5	5	7	7	4	4	5	5	4	4	4	4
140	1	1	2	7	5	6	5	5	3	3	3	2	1	2	7	2	6	2	4	4	5	7	4	4	7	5	6	4	5	4	5	4	4
141	1	4	2	6	4	6	3	4	3	4	1	1	3	2	3	3	4	5	3	5	5	4	3	4	7	6	4	4	4	4	4	4	4
142	2	2	3	6	6	6	4	6	5	5	6	2	3	1	3	3	4	5	5	4	5	5	3	4	7	6	4	5	5	5	5	4	4
143	1	1	2	6	7	7	5	4	5	4	2	2	3	2	1	6	4	3	6	4	3	3	3	4	7	5	4	3	4	3	4	4	4
144	1	1	2	7	7	7	4	7	5	4	2	2	3	1	5	3	2	2	6	4	4	4	3	4	5	6	2	4	3	3	5	4	4
145	1	3	2	4	5	6	1	5	3	4	3	2	3	2	2	5	4	5	5	5	6	5	3	3	4	5	2	7	3	3	5	4	4
146	1	3	2	6	7	2	5	5	3	4	1	2	3	2	5	3	4	6	6	7	5	5	5	4	7	3	4	4	3	3	3	4	3
147	1	2	3	6	4	4	2	3	2	2	3	3	3	1	5	2	3	6	4	3	7	7	2	6	5	5	2	5	7	4	5	4	4
148	2	1	3	6	7	7	4	6	5	4	4	2	3	1	2	3	3	5	6	4	6	5	5	4	7	5	3	5	4	4	4	4	4
149	1	3	2	5	4	3	1	3	3	4	4	1	1	1	5	2	5	5	3	4	6	6	4	3	6	4	1	3	3	2	3	4	3
150	2	1	3	6	4	2	5	4	4	4	2	3	2	2	1	3	4	4	4	7	5	4	4	6	5	4	6	4	5	5	5	4	6
151	2	3	4	6	5	4	1	5	3	4	2	2	3	2	3	7	5	3	6	7	7	7	5	7	6	3	1	3	3	3	5	4	5
152	2	2	2	6	5	2	5	5	3	4	2	1	3	2	3	6	4	5	2	5	4	4	4	7	6	3	6	7	5	5	5	4	4
153	1	3	3	6	5	4	5	5	3	3	6	2	3	2	6	6	4	5	5	4	6	5	5	6	5	4	4	3	4	4	5	4	4
154	2	1	3	6	7	4	5	6	3	4	3	3	3	1	3	3	4	7	5	3	3	5	5	6	4	4	4	4	3	3	3	4	3
155	2	3	3	5	5	3	5	6	3	4	2	2	2	2	3	4	3	6	5	7	6	5	5	7	7	4	5	7	5	5	6	4	4
156	1	2	2	6	6	3	5	5	4	3	4	2	3	1	3	6	3	2	6	4	5	5	3	4	7	3	3	4	7	3	5	2	4
157	1	2	3	6	7	6	4	7	3	2	6	2	3	1	3	6	1	3	6	4	5	3	4	6	7	5	4	4	3	2	2	1	1
158	1	2	1	7	7	7	5	6	5	4	3	3	3	2	5	6	4	4	4	6	6	5	4	6	4	7	6	4	5	4	5	3	4
159	1	4	3	4	7	5	4	5	3	1	6	4	3	2	5	3	3	2	3	6	7	5	4	3	4	7	4	3	3	2	3	4	3
160	1	1	3	4	5	3	1	5	3	1	2	3	3	2	3	2	5	3	5	7	7	7	5	3	5	4	2	4	3	2	5	2	4
161	2	1	2	5	7	7	4	6	5	6	3	4	3	2	3	4	4	6	4	4	5	5	4	3	6	7	5	4	5	4	5	4	5
162	2	1	2	7	6	7	4	7	5	4	3	2	3	2	5	6	6	5	2	6	5	5	5	5	7	7	4	7	6	5	6	4	6
163	1	1	3	4	4	7	5	6	4	4	2	3	1	1	3	6	5	4	3	5	5	5	5	1	7	6	6	7	4	4	4	1	4
164	2	1	2	6	7	4	4	5	3	4	3	2	1	2	6	4	1	2	4	5	6	5	5	4	4	4	2	5	4	4	5	4	6
165	2	1	3	5	5	7	5	6	3	4	3	3	3	2	4	1	4	5	3	4	7	6	4	5	6	7	1	5	5	4	5	4	5
166	2	4	2	6	4	7	5	4	4	4	3	2	3	2	2	3	4	4	3	5	6	4	3	6	6	7	5	3	5	5	5	4	5
167	1	1	4	6	4	5	4	5	1	5	3	4	3	1	3	2	2	6	3	2	3	3	2	5	4	4	6	7	5	4	5	4	5
168	1	2	2	7	6	7	5	6	5	5	3	4	3	2	3	4	4	5	4	3	5	4	3	4	4	3	6	6	4	3	4	4	4
169	2	4	3	5	7	7	5	6	5	6	3	4	3	4	1	4	6	4	3	5	6	6	6	4	4	5	4	6	4	4	5	2	5
170	1	2	4	6	5	6	4	6	5	4	1	4	1	2	2	4	3	3	3	6	7	6	4	4	4	5	2	5	3	3	5	5	3
171	2	1	3	6	4	4	1	5	1	2	3	2	2	1	1	4	2	5	4	2	4	5	2	4	4	5	2	3	3	2	5	2	3
172	1	1	2	5	4	4	4	4	4	2	4	3	1	2	3	6	4	4	4	7	4	6	5	4	6	4	6	4	4	4	5	4	3
173	2	2	3	6	7	7	4	7	4	4	2	2	3	2	4	6	4	4	4	2	4	6	4	6	7	4	6	4	4	4	3	4	3
174	1	1	3	4	4	6	2	3	3	3	3	3	2	1	4	3	4	4	2	5	5	6	5	4	6	7	6	3	5	4	5	5	3
175	1	3	4	5	7	7	4	6	3	2	3	2	3	3	5	4	2	3	5	5	7	6	5	6	7	6	2	5	4	4	5	3	3
176	1	1	3	5	3	6	2	1	4	4	3	4	1	2	1	5	1	3	4	4	4	4	3	6	5	7	6	5	5	5	5	4	3
177	1	1	2	5	7	2	2	5	4	2	4	1	2	2	5	3	4	5	3	7	4	6	4	7	6	3	5	3	4	4	5	4	3
178	2	1	3	4	4	6	3	6	3	2	2	1	3	3	1	5	5	7	3	4	5	6	4	4	7	6	6	7	5	4	4	7	2
179	1	2	3	6	5	6	4	6	4	2	3	2	3	2	4	3	4	5	7	2	5	5	4	6	7	4	6	7	5	4	5	3	3
180	2	2	3	4	3	5	3	4	2	2	3	2	3	2	6	3	2	4	2	7	6	6	5	5	6	5	5	5	4	4	5	3	3
181	1	3	3	5	4	4	3	3	3	2	3	1	3	2	1	3	2	2	5	6	5	7	2	6	4	6	6	3	3	3	3	3	2
182	2	2	3	4	4	4	3	4	3	2	4	1	1	2	4	3	4	3	2	2	4	4	3	5	5	4	6	3	4	4	3	7	3
183	2	1	3	7	5	4	5	6	4	2	3	2	3	2	2	3	4	7	5	3	6	7	6	5	4	4	6	7	5	4	5	4	3
184	2	1	3	4	5	4	3	7	3	2	4	2	3	2	7	5	4	4	4	5	4	5	4	5	6	4	6	7	4	4	5	3	1
185	2	1	2	6	4	4	3	2	2	2	3	2	2	3	4	6	5	2	5	5	6	6	3	7	6	3	5	3	7	3	5	3	1
186	2	1	2	5	4	5	5	3	3	2	4	1	2	2	5	3	6	3	4	6	6	5	5	6	6	7	6	5	6	5	6	7	4
187	1	1	3	5	6	6	5	5	3	5	2	4	3	2	2	4	5	6	4	6	7	5	4	6	7	7	5	7	5	4	4	5	2
188	2	3	3	5	5	3	1	5	4	4	3	2	1	3	4	5	5	3	4	6	5	6	5	6	7	6	3	5	7	4	4	3	4
189	1	3	3	5	3	2	3	3	1	1	3	3	1	2	5	3	4	4	7	3	7	5	5	7	4	3	6	3	3	2	3	2	3
190	2	4	2	5	4	6	4	6	4	4	4	4	3	2	4	3	4	3	4	2	5	5	3	7	5	3	3	6	4	4	3	7	3
191	1	1	2	5	4	6	4	4	3	4	3	3	3	1	5	3	4	4	3	5	5	5	4	7	4	5	3	3	4	4	5	5	4
192	1	3	3	5	5	7	4	6	3	4	3	5	3	3	6	1	6	1	2	5	6	6	5	7	5	5	3	5	5	4	5	5	4
193	2	2	3	5	4	6	5	5	4	4	3	1	3	1	2	5	3	4	2	3	4	5	3	7	7	6	5	6	5	5	6	2	4
194	1	1	2	5	3	2	1	5	2	3	3	3	5	2	3	4	5	3	3	2	5	5	3	4	4	4	1	6	4	4	5	7	4
195	1	4	3	5	6	6	5	6	5	5	3	5	3	1	2	4	5	4	3	2	3	4	3	6	4	5	6	3	4	4	3	7	2
196	1	1	2	4	6	6	4	5	5	4	2	4	1	7	3	3	5	6	5	3	5	6	4	3	6	4	4	5	3	3	3	6	3
197	2	3	3	4	5	3	5	4	3	4	3	2	3	2	7	3	4	4	4	5	5	6	5	2	4	7	4	3	7	3	5	3	4
198	1	1	3	5	7	7	6	4	5	4	6	6	7	2	2	5	4	5	4	7	6	6	5	6	7	4	3	7	5	5	6	5	6
199	2	1	3	5	4	7	4	6	5	5	2	3	1	3	1	2	5	4	6	3	4	4	5	4	3	4	6	6	4	3	3	5	3
200	1	1	2	4	2	4	3	7	2	1	2	5	1	7	5	6	6	6	7	7	7	7	5	2	3	7	6	3	3	2	3	3	3
