# Supplementary material for: Practical research on the boundaries of MAYA design principles with ceramic products as the carrier
Source: PLoS One. 2026 Apr 2;21(4):e0342855. doi: 10.1371/journal.pone.0342855 (PMC13046151; doi:10.1371/journal.pone.0342855)
Supplement: S2 File — (XLSX) [file pone.0342855.s002.xlsx]

## Sheet: 最新
ID	Gender	Age	Study	Typical_1	Typical_2	Typical_3	Typical_4	Typical_5	Typical_6	Typical_7	Typical_8	Typical_9	Typical_10	Novel_1	Novel_2	Novel_3	Novel_4	Novel_5	Novel_6	Novel_7	Novel_8	Novel_9	Novel_10	Liking_1	Liking_2	Liking_3	Liking_4	Liking_5	Liking_6	Liking_7	Liking_8	Liking_9	Liking_10
1	2	1	2	3	2	2	4	1	2	2	3	4	2	1	1	7	5	5	4	5	6	7	6	4	4	4	5	5	2	5	5	7	4
2	2	1	2	3	7	4	4	4	5	2	4	3	3	4	3	5	5	4	4	4	5	5	5	4	4	4	3	4	3	4	5	6	3
3	2	1	2	3	4	2	3	3	2	2	2	3	3	3	3	6	5	4	3	5	5	5	5	5	3	5	5	6	3	5	5	6	5
4	2	1	2	4	7	5	6	3	2	3	2	4	3	1	2	4	4	2	4	4	6	5	3	3	6	6	5	7	4	7	5	5	4
5	2	1	2	5	5	5	4	3	3	3	4	4	3	4	3	4	5	6	3	5	5	5	4	5	4	5	4	6	4	6	5	6	3
6	2	1	2	5	6	5	4	3	3	2	2	4	3	3	4	7	7	4	4	4	7	7	6	7	6	4	7	7	2	7	5	7	4
7	2	1	2	7	5	2	4	3	2	2	3	3	3	3	2	7	5	6	4	2	7	6	4	6	5	5	5	7	4	7	5	7	4
8	2	1	2	6	5	2	3	3	3	2	2	4	3	1	3	7	5	5	4	3	7	4	5	4	4	3	4	7	4	7	5	6	4
9	2	1	2	7	7	2	4	3	3	2	1	4	3	4	1	7	5	4	4	5	7	4	5	7	7	6	7	7	6	7	7	7	5
10	2	1	2	7	4	2	3	5	3	1	3	4	3	2	4	4	5	5	4	4	5	5	4	6	3	3	5	5	5	2	5	7	5
11	2	4	3	4	7	3	3	3	3	3	2	4	3	1	1	2	2	4	3	2	3	3	3	3	7	4	4	4	3	6	5	7	4
12	1	3	3	5	6	2	6	3	3	2	2	4	3	3	4	7	5	4	4	4	5	5	3	6	5	5	6	5	5	5	5	6	4
13	1	3	2	5	5	2	6	3	3	2	2	4	3	2	2	5	3	4	4	5	3	4	3	6	5	5	5	7	5	6	3	6	4
14	1	3	3	5	6	5	6	3	3	6	2	5	3	4	4	3	5	5	4	5	5	5	5	5	6	6	5	6	5	7	3	7	4
15	2	3	3	5	7	5	4	3	3	6	2	5	3	3	5	3	5	4	4	4	7	5	5	7	6	6	5	6	5	5	4	6	5
16	2	4	2	5	5	2	6	3	5	6	2	4	3	3	5	7	5	5	4	5	3	5	4	6	5	4	7	6	2	7	4	5	4
17	1	4	2	5	7	2	6	3	5	6	2	5	2	4	4	7	5	5	4	4	3	5	5	6	6	4	6	7	2	7	4	5	4
18	2	4	2	5	7	2	4	3	3	6	2	2	2	3	5	7	6	4	5	5	6	5	5	7	7	5	7	7	6	6	7	7	4
19	1	4	2	5	7	2	5	3	3	2	2	5	2	3	4	7	5	4	4	5	7	5	5	6	7	4	7	7	5	6	4	6	4
20	2	3	2	7	7	1	6	2	3	2	2	2	2	3	5	5	5	4	4	5	3	5	4	6	7	5	5	7	2	5	4	5	4
21	1	3	3	4	7	1	6	2	5	2	2	2	2	3	5	7	6	4	4	4	7	7	5	4	7	5	6	5	2	6	3	6	4
22	1	4	3	4	6	6	4	2	6	2	2	5	2	3	4	7	5	4	5	4	6	6	4	4	6	5	3	5	2	5	7	6	6
23	1	4	2	5	3	2	2	2	1	2	2	2	2	3	5	7	5	4	4	4	6	5	4	4	7	4	5	5	2	7	6	7	7
24	1	3	2	4	6	2	6	2	6	2	2	5	2	3	4	5	5	4	4	4	7	6	4	4	6	6	5	6	2	5	6	6	5
25	2	4	2	4	6	5	6	2	6	6	2	2	2	3	4	5	5	6	4	5	5	5	4	4	6	5	6	6	2	5	6	5	5
26	1	3	2	4	3	2	4	2	2	1	2	2	2	3	4	5	5	6	4	4	5	5	4	5	6	6	7	7	6	7	7	7	6
27	2	4	2	5	3	1	4	2	1	1	2	2	2	3	4	7	5	6	4	4	7	5	2	4	7	4	6	6	2	6	6	5	3
28	2	4	3	5	7	5	4	2	5	1	2	2	2	4	4	7	5	6	4	4	5	5	3	5	7	5	5	6	6	5	6	5	3
29	2	4	2	5	3	1	2	2	1	1	2	2	2	3	2	7	5	5	5	4	6	5	5	6	6	5	6	7	5	5	6	6	3
30	2	3	2	5	6	1	5	5	5	2	4	2	2	3	2	7	4	5	5	4	5	5	4	5	6	4	6	5	6	7	6	6	5
31	2	3	2	5	4	1	1	5	6	3	4	2	3	5	2	5	4	7	5	3	7	5	4	5	3	6	5	7	5	6	6	6	3
32	2	4	2	7	4	6	6	2	5	3	4	5	3	5	2	7	5	7	5	3	5	5	4	6	6	5	5	6	5	5	6	7	5
33	1	4	2	4	3	1	1	5	2	3	4	2	3	3	5	7	4	5	5	3	6	5	4	4	6	4	5	5	6	7	5	7	3
34	1	4	2	4	6	1	6	5	5	3	3	2	3	3	3	3	5	5	5	3	5	5	4	4	7	6	5	5	5	6	6	6	5
35	2	4	3	3	3	2	4	1	2	3	3	2	3	1	2	3	2	4	5	1	2	4	3	3	4	4	4	2	4	6	5	6	6
36	2	2	1	5	6	1	4	2	5	3	3	2	3	3	2	3	3	7	5	3	6	6	4	7	5	6	6	6	2	6	7	6	3
37	1	3	1	4	6	6	4	6	7	2	2	2	5	2	2	4	3	5	4	5	7	5	5	5	7	6	7	7	5	6	6	5	5
38	2	3	2	3	3	3	4	3	4	3	1	1	3	1	1	3	2	4	4	4	1	3	3	2	2	1	3	1	3	2	2	3	2
39	1	2	1	5	5	1	5	7	7	3	4	5	3	2	4	7	3	6	5	3	5	6	4	5	3	5	5	7	2	5	7	6	3
40	1	2	2	5	4	1	6	7	6	3	4	5	3	5	3	4	3	6	4	3	6	5	3	6	3	6	6	5	5	6	7	6	3
41	2	2	1	4	7	1	6	6	6	3	4	5	6	2	4	4	5	6	2	3	5	5	3	3	7	4	6	7	2	6	7	5	3
42	1	3	2	5	7	1	4	5	6	1	4	5	6	2	4	4	5	6	2	3	6	7	5	5	7	6	7	7	2	5	7	6	3
43	2	3	2	5	6	5	5	5	5	3	4	2	6	2	4	5	3	6	2	5	5	6	3	5	7	6	5	5	2	6	6	5	3
44	1	2	3	3	4	6	4	4	2	4	4	2	3	1	2	3	2	4	4	1	2	3	3	3	3	3	4	4	1	6	5	7	6
45	2	2	2	4	4	2	4	3	4	4	4	1	3	2	1	7	6	6	1	2	3	3	7	2	2	2	4	1	2	2	2	3	3
46	2	2	3	5	4	1	4	6	7	1	4	2	6	3	1	5	3	6	5	3	6	7	5	6	3	7	5	7	2	7	6	7	3
47	1	2	3	7	4	5	4	5	5	1	4	2	6	5	5	6	6	6	2	5	5	6	7	5	3	6	5	7	2	6	6	5	3
48	2	2	2	7	5	1	5	7	5	1	4	5	5	5	5	5	5	6	5	5	7	6	7	5	5	4	6	7	2	6	6	7	4
49	2	2	2	7	4	1	6	5	6	3	4	5	6	2	2	6	6	6	1	3	5	6	6	5	3	6	7	6	2	6	5	6	3
50	2	2	2	5	4	5	4	6	7	1	4	2	3	4	5	7	6	6	5	5	7	7	7	6	5	4	7	6	2	6	7	6	3
51	1	3	2	4	4	4	4	4	2	1	2	3	3	2	1	3	4	4	3	3	1	4	4	2	2	2	3	1	4	2	2	3	2
52	1	3	2	5	6	6	4	5	5	1	3	2	3	5	2	4	6	6	1	5	5	7	6	5	5	6	5	6	5	6	5	6	5
53	2	3	3	5	5	5	4	7	5	3	3	5	6	4	1	7	5	5	1	3	5	6	6	6	5	4	6	6	2	5	5	5	6
54	1	3	2	7	4	5	6	7	7	3	3	5	5	4	2	7	5	5	1	5	6	5	5	6	7	7	6	7	7	6	7	7	7
55	1	2	2	4	4	3	3	4	2	1	1	4	3	2	1	4	4	4	2	1	1	4	4	2	2	3	2	1	4	3	2	3	4
56	2	2	1	5	7	1	5	6	5	1	6	2	3	4	1	5	5	5	5	3	6	5	6	5	6	5	7	7	7	6	7	7	7
57	1	2	2	5	4	5	6	7	6	1	5	5	3	4	2	5	5	5	1	3	5	5	6	5	3	5	7	7	6	6	6	6	5
58	2	3	2	7	6	1	4	6	5	1	6	5	6	5	5	5	5	5	5	5	6	6	7	7	3	6	5	5	5	7	6	6	5
59	1	2	2	7	6	5	6	6	7	1	7	2	5	4	5	7	5	5	5	6	5	6	7	6	6	6	6	7	6	7	7	7	7
60	2	2	2	4	7	1	4	3	3	4	4	2	3	2	1	1	1	4	1	2	2	3	2	2	4	2	4	1	1	5	5	6	6
61	1	2	2	5	6	5	6	6	6	5	6	6	5	5	1	7	5	5	1	2	7	7	5	5	6	5	7	7	7	7	7	7	7
62	2	3	3	5	5	5	6	5	7	3	3	6	6	4	1	4	5	5	1	2	5	2	2	5	3	5	5	7	7	7	7	5	5
63	2	2	2	5	6	1	6	7	5	5	3	6	5	5	1	5	6	5	1	2	7	7	4	5	6	6	7	7	7	7	7	7	6
64	1	3	2	5	6	1	5	5	6	2	5	6	6	5	1	5	6	5	5	5	5	5	5	6	6	6	5	5	5	6	6	5	2
65	2	2	2	7	6	1	5	7	5	2	3	5	5	4	1	7	6	6	6	2	6	5	4	7	6	4	5	6	3	7	5	7	4
66	1	3	3	5	6	1	1	7	6	2	3	6	5	4	5	5	6	6	5	2	7	7	7	6	5	5	6	7	5	5	6	7	4
67	2	3	2	5	6	1	1	6	6	2	3	5	5	4	5	6	5	6	6	6	7	7	7	7	6	6	7	5	3	5	6	5	5
68	2	3	2	6	7	5	1	7	6	2	3	6	5	4	1	4	6	6	2	5	5	6	2	6	7	4	7	5	5	6	7	5	4
69	2	3	3	6	7	5	6	7	6	2	3	6	6	4	1	5	6	6	3	6	7	6	4	7	6	6	5	5	3	6	5	6	4
70	1	3	2	7	6	3	6	7	5	2	3	5	5	4	1	6	6	6	3	2	5	5	4	5	3	4	6	6	5	5	7	5	5
71	2	1	2	7	6	3	6	6	7	2	3	7	6	4	1	5	7	6	3	2	6	6	4	6	5	7	5	7	3	5	5	5	4
72	1	1	2	5	6	5	1	6	5	2	3	6	2	5	1	7	5	5	3	2	6	6	4	5	3	5	5	7	3	5	6	7	5
73	1	2	2	6	7	3	6	7	6	2	3	6	2	5	1	7	6	3	3	2	5	5	2	7	5	5	6	5	3	5	6	7	5
74	1	1	2	7	6	6	6	5	6	2	3	6	2	2	1	2	5	3	3	2	6	2	2	5	5	6	5	6	5	5	7	7	4
75	2	2	3	3	4	2	4	1	4	2	2	2	4	2	5	7	7	6	3	3	5	5	7	3	2	3	2	1	2	1	2	3	4
76	2	1	3	4	4	5	4	4	4	2	4	4	1	1	3	4	7	6	1	3	4	3	7	3	3	1	3	1	2	7	5	6	4
77	2	1	2	5	5	3	4	6	5	5	3	7	2	4	3	7	6	3	3	5	6	5	6	7	3	5	7	5	3	6	6	6	5
78	2	1	2	6	6	5	5	7	6	5	3	7	2	4	2	5	6	3	3	5	7	7	6	7	5	5	6	7	5	6	7	5	4
79	1	1	2	7	6	5	5	7	6	5	7	5	2	5	5	6	7	5	3	7	5	7	7	6	5	6	6	4	3	6	5	5	2
80	1	1	2	7	4	6	5	6	7	5	5	6	2	5	5	5	6	2	5	5	6	7	6	5	5	5	6	7	3	6	7	7	5
81	1	1	3	7	6	5	5	7	5	5	6	6	2	2	2	7	3	2	3	2	6	5	6	6	5	5	7	6	5	6	5	6	3
82	1	2	2	7	6	3	6	5	7	6	5	7	2	2	2	3	3	5	3	2	5	2	5	6	5	5	6	6	3	6	6	5	3
83	2	1	3	7	7	3	6	6	5	5	6	7	2	3	2	7	3	2	3	2	6	5	7	6	5	5	6	6	5	6	6	5	3
84	1	1	2	7	7	3	5	6	7	6	5	6	5	3	5	3	7	5	3	5	6	5	5	5	5	6	5	7	6	6	6	5	3
85	1	1	3	7	6	5	1	7	5	5	6	6	5	3	2	3	4	2	3	2	7	2	5	6	3	7	6	6	6	5	7	5	5
86	1	2	4	3	4	5	4	3	3	5	1	1	4	2	4	7	4	3	3	3	4	5	7	3	3	3	4	1	2	2	2	3	3
87	1	1	2	7	6	5	5	5	7	5	7	5	5	5	5	5	4	2	5	2	6	6	7	5	3	6	5	5	6	6	6	7	3
88	1	1	4	7	6	3	1	7	7	6	7	5	6	5	2	4	5	2	3	2	6	7	6	5	6	5	7	7	6	6	6	7	3
89	2	2	4	4	4	2	3	2	2	3	3	1	1	2	1	4	2	4	3	2	1	2	4	3	4	3	3	3	2	7	5	6	4
90	2	1	3	3	3	3	2	3	1	3	1	3	3	1	1	2	4	2	3	1	3	3	2	3	3	5	4	2	4	4	5	7	2
91	2	1	4	4	4	5	5	3	3	4	2	3	3	1	2	4	3	4	3	4	1	3	2	3	2	2	2	1	1	2	2	3	6
92	1	1	4	7	7	6	1	6	7	5	5	3	5	2	2	3	4	2	3	5	7	7	7	5	6	5	7	6	5	6	6	5	5
93	1	2	4	6	5	6	1	5	6	6	5	5	6	3	3	5	4	2	3	2	5	5	6	5	5	5	5	7	6	6	5	6	3
94	1	2	3	4	3	5	4	3	3	4	4	3	2	1	1	3	2	1	3	2	3	3	2	3	3	4	3	1	4	3	5	7	3
95	2	1	4	5	7	6	1	7	5	4	6	3	5	3	3	4	4	2	3	6	6	5	6	7	5	6	6	6	6	6	5	6	3
96	2	1	4	6	4	6	3	7	6	4	3	3	6	5	3	4	6	2	3	7	6	6	5	5	5	7	5	7	6	7	6	7	3
97	1	1	4	6	7	6	3	5	5	4	3	3	6	1	3	4	7	1	2	5	7	7	5	5	6	7	7	7	6	7	7	7	3
98	1	1	4	5	7	3	3	7	7	4	7	3	5	1	3	4	5	1	5	6	5	6	7	5	5	7	6	7	6	7	7	7	5
99	1	1	4	4	4	4	3	3	4	4	1	4	3	1	1	3	2	2	3	3	4	4	2	3	3	5	4	2	3	7	5	7	3
100	2	1	4	5	6	4	3	7	7	4	3	5	5	1	3	5	5	5	5	6	6	6	5	7	5	5	7	7	6	7	5	5	5
101	1	1	4	7	7	3	3	7	7	4	7	3	5	1	3	5	4	1	5	5	6	6	6	7	5	5	6	7	6	7	6	5	5
102	2	1	2	6	6	4	3	6	6	4	3	3	6	2	3	4	5	1	5	5	6	6	5	6	6	6	7	7	7	7	7	7	7
103	2	1	4	4	3	3	3	4	4	3	2	3	1	1	1	7	6	4	5	3	4	5	7	3	2	4	2	1	3	2	3	3	2
104	2	1	4	6	7	4	3	5	5	4	3	3	5	1	3	4	4	1	5	5	5	6	6	7	6	7	7	7	5	7	7	7	5
105	1	4	3	5	6	3	1	6	6	4	7	3	5	1	3	4	5	5	5	7	6	6	5	7	5	6	6	7	3	5	6	6	5
106	1	1	4	4	4	4	3	1	2	4	4	4	3	2	1	3	2	3	3	3	3	3	3	3	2	2	2	1	2	1	1	3	3
107	1	1	3	5	6	4	1	6	6	4	3	3	5	1	5	4	5	1	5	7	6	6	7	6	6	6	5	7	3	7	6	6	6
108	2	1	4	6	4	3	1	7	6	4	3	3	2	1	5	4	4	1	2	5	5	5	6	7	5	7	6	7	5	7	7	7	6
109	1	1	4	6	7	4	4	6	5	4	3	3	2	1	3	4	5	5	5	6	7	5	5	5	5	6	7	6	3	7	6	6	6
110	2	3	4	5	6	5	4	2	7	3	3	3	2	1	3	5	6	1	2	6	6	7	5	5	5	6	6	7	3	7	6	6	6
111	1	1	2	6	7	3	4	1	2	4	3	2	2	1	1	7	5	5	2	5	3	7	6	4	4	4	5	5	2	5	3	7	4
112	1	1	2	4	4	4	4	4	5	5	4	3	3	4	3	6	6	4	4	4	5	5	5	4	4	4	4	4	3	5	4	7	7
113	1	1	2	3	3	2	3	3	2	3	2	3	2	3	3	4	5	4	3	5	5	5	5	4	3	5	5	6	3	5	3	7	5
114	1	1	2	5	3	5	4	3	2	4	3	4	3	1	1	4	2	2	1	2	3	2	2	3	6	6	5	7	4	7	5	5	4
115	1	1	2	6	5	5	4	3	3	4	4	4	3	4	3	4	5	3	3	5	5	5	4	5	4	5	4	6	4	6	5	7	7
116	1	1	2	7	6	5	6	2	6	3	7	3	2	1	3	4	4	1	2	7	7	7	6	7	6	7	7	7	5	7	7	7	6
117	1	1	2	7	5	4	2	2	2	5	3	3	2	2	2	4	4	3	2	2	7	6	6	6	5	5	5	7	4	7	3	7	6
118	1	1	2	6	7	3	3	2	7	3	2	2	3	1	3	6	6	5	5	3	2	7	6	4	4	3	4	7	4	7	4	6	4
119	1	1	2	7	4	3	2	2	6	4	1	2	2	2	1	6	6	1	5	5	3	7	5	7	5	4	7	2	3	7	2	6	5
120	2	1	2	7	5	4	3	5	6	3	3	4	2	2	5	4	5	5	5	4	5	5	4	6	3	3	5	5	5	2	4	7	5
121	2	1	2	6	4	6	2	2	2	6	2	1	2	1	3	6	6	4	2	2	6	7	7	3	3	3	5	7	3	7	5	7	7
122	2	1	2	7	4	3	2	3	5	3	2	4	3	4	2	4	6	1	5	1	7	5	6	5	3	7	4	7	1	7	5	7	7
123	2	1	2	7	5	6	2	3	3	4	3	3	2	2	1	4	2	1	1	1	7	2	4	6	5	6	5	2	5	2	5	7	7
124	2	1	2	3	2	2	2	4	1	2	1	1	2	1	1	6	6	1	5	3	7	7	5	3	5	4	7	7	4	7	5	7	4
125	2	1	2	6	5	3	3	3	7	4	3	4	3	2	3	4	2	1	2	1	6	2	2	4	5	6	6	7	3	7	5	6	6
126	2	1	2	2	4	3	1	2	3	1	1	3	2	1	4	4	7	6	2	5	5	5	5	7	5	5	5	3	3	5	4	7	6
127	2	1	2	6	7	5	2	3	3	5	2	3	3	1	3	6	6	3	2	5	3	6	4	3	4	7	7	4	3	5	4	7	4
128	2	1	2	7	4	6	4	3	6	1	2	2	2	4	5	4	5	6	2	1	6	6	6	6	6	6	4	7	4	5	5	7	5
129	2	1	2	3	4	4	2	2	4	1	1	2	2	1	2	4	3	5	1	4	3	2	2	5	6	5	7	4	3	5	6	7	6
130	2	1	2	7	5	6	4	2	2	4	2	3	3	2	2	4	3	4	2	1	3	2	2	5	5	7	6	3	5	6	5	7	2
131	2	1	2	5	5	4	4	3	2	4	4	4	4	4	4	6	5	3	3	3	3	5	5	5	4	7	3	6	1	5	3	7	2
132	2	1	2	7	4	6	1	3	7	4	1	1	1	4	3	5	5	3	2	5	7	6	6	5	6	5	4	6	3	6	4	7	5
133	2	1	2	7	5	5	1	5	4	5	4	5	3	3	5	6	7	5	4	3	2	5	5	6	4	4	5	4	5	7	4	7	4
134	2	1	2	5	4	4	1	5	4	5	4	4	3	3	4	4	5	4	3	5	5	6	6	4	3	5	5	1	3	4	4	7	2
135	2	1	3	6	5	4	4	2	6	3	6	3	4	2	2	3	5	5	2	1	3	4	2	4	5	2	2	1	3	3	1	3	4
136	1	1	3	7	6	5	3	5	7	4	6	4	2	3	4	6	5	3	2	1	4	5	7	7	3	4	5	2	5	4	6	5	6
137	1	2	4	6	5	5	1	2	4	1	5	3	3	2	5	6	5	7	2	1	6	6	6	3	4	3	4	2	4	3	7	7	7
138	1	2	3	4	7	4	3	5	4	6	5	2	2	2	4	6	5	3	4	1	3	7	5	4	5	6	3	7	3	5	6	7	6
139	1	1	1	4	6	6	1	2	6	1	5	5	4	3	3	6	5	5	2	5	4	3	4	4	5	7	3	4	3	3	6	7	6
140	1	1	2	7	4	5	4	3	4	5	5	3	2	3	2	6	5	5	3	4	5	6	4	6	5	7	4	4	3	4	1	7	7
141	1	2	2	5	6	5	1	5	2	4	5	3	2	3	4	5	5	4	5	1	2	7	6	6	3	5	4	1	5	7	6	5	7
142	2	1	3	7	6	4	1	5	6	4	5	5	3	5	3	6	5	7	4	1	5	7	6	7	3	4	4	2	5	4	6	6	6
143	1	1	2	7	5	5	3	4	4	5	5	1	2	5	2	4	5	2	5	5	5	6	7	6	6	6	7	7	6	7	7	7	7
144	1	1	2	6	6	4	1	4	2	3	5	3	2	3	4	6	5	2	2	1	7	7	6	4	3	7	7	5	5	5	7	7	7
145	1	2	2	6	6	4	1	4	6	5	5	2	2	1	2	3	3	1	4	1	5	2	2	3	5	4	5	2	5	3	6	7	6
146	1	1	2	6	6	2	1	3	6	4	5	3	3	5	5	6	5	7	6	5	5	6	7	4	5	6	7	4	7	4	6	6	7
147	1	1	3	7	6	2	1	2	5	3	4	5	2	3	4	3	7	4	2	1	7	5	5	7	6	4	3	6	7	5	7	7	2
148	2	1	3	3	4	2	1	4	6	6	5	4	5	2	4	3	3	4	7	1	7	6	5	3	4	3	4	2	4	5	7	6	5
149	1	2	2	7	4	4	3	3	6	1	4	4	5	5	5	6	7	7	4	1	5	7	7	7	3	4	4	1	4	5	4	7	5
150	2	2	3	6	7	4	3	4	7	6	6	4	6	4	5	4	7	4	4	5	5	7	6	4	5	4	4	7	3	6	2	5	2
151	2	1	4	5	5	6	3	3	7	5	5	4	2	4	4	5	5	7	3	1	4	3	5	5	5	5	6	4	3	3	3	6	2
152	2	2	2	7	5	5	1	4	3	4	4	4	5	5	3	3	3	5	7	1	1	6	6	7	5	2	3	5	5	4	4	6	3
153	1	1	3	6	4	5	3	5	7	4	1	5	1	2	1	4	4	7	2	4	6	5	5	3	5	4	6	5	3	7	5	6	3
154	2	2	3	3	4	2	1	5	4	3	2	5	6	1	2	3	3	4	7	1	6	6	7	4	3	2	4	7	6	4	7	6	6
155	2	2	3	4	3	2	1	2	6	5	5	4	5	2	2	3	3	4	3	4	6	3	2	3	3	6	6	5	3	4	7	7	4
156	1	2	2	5	5	2	5	3	6	3	4	5	5	1	1	3	2	3	3	1	4	2	2	3	3	5	3	4	6	4	6	6	6
157	1	1	3	5	7	4	4	3	3	5	4	4	5	3	5	6	5	7	6	1	5	6	6	4	4	5	3	6	5	3	4	6	7
158	1	2	1	4	4	2	3	4	6	6	2	4	2	1	3	3	2	3	2	1	4	3	2	3	4	6	4	5	1	3	1	6	5
159	1	1	3	6	5	4	4	2	5	4	2	4	5	1	2	3	4	5	6	7	2	7	6	3	5	6	3	1	7	5	5	6	4
160	1	2	3	5	5	5	4	3	1	6	4	4	3	1	4	3	5	7	1	5	7	5	5	4	4	5	4	5	5	6	5	5	6
161	2	1	2	3	5	4	2	2	4	6	4	2	5	1	3	3	5	6	6	3	6	4	5	3	3	3	3	5	7	4	7	6	6
162	2	2	2	5	7	5	2	2	6	6	5	4	5	1	3	3	5	7	7	7	6	5	5	5	5	7	3	7	6	4	6	6	7
163	1	2	3	5	5	5	3	5	5	3	5	4	2	1	3	4	3	4	4	7	1	2	3	4	3	5	4	6	3	4	6	6	7
164	2	2	2	5	5	4	3	2	7	6	5	5	3	3	2	3	5	5	4	4	6	7	5	3	6	3	3	5	3	4	7	6	2
165	2	2	3	7	6	6	5	3	2	6	5	6	6	1	3	4	2	2	3	6	4	1	2	4	5	4	3	6	3	4	1	7	7
166	2	1	2	5	5	2	2	2	7	6	4	5	6	1	5	3	5	6	2	7	6	7	7	4	4	3	6	1	4	5	7	6	2
167	1	4	4	5	5	4	3	2	6	3	1	6	6	3	1	4	5	7	1	4	3	6	7	4	5	5	5	2	2	3	5	6	7
168	1	4	2	7	5	5	3	4	7	6	3	6	6	5	3	6	7	4	6	7	7	5	7	4	4	2	4	4	3	1	1	7	6
169	2	4	3	5	6	5	3	2	4	4	5	5	3	1	2	3	3	6	1	5	4	7	5	4	3	5	5	4	4	4	6	6	7
170	1	2	4	5	5	2	3	5	7	3	4	5	5	5	5	5	6	7	6	6	6	7	7	5	3	7	6	7	7	7	7	7	6
171	2	4	3	7	7	2	2	5	7	4	7	7	6	1	4	6	4	2	6	7	6	6	6	4	3	3	3	5	4	7	5	5	3
172	1	1	2	5	6	4	3	5	6	1	6	4	1	1	3	7	5	7	3	3	6	6	5	5	3	4	3	5	3	4	5	7	6
173	2	1	3	7	7	4	3	2	6	6	6	7	6	1	3	3	2	5	3	3	6	7	5	4	5	5	6	4	3	4	6	6	4
174	1	4	3	3	4	4	3	2	5	5	4	5	4	1	1	3	3	1	4	4	5	1	2	3	3	7	3	4	3	4	6	6	2
175	1	2	4	3	4	4	3	1	5	4	4	2	3	5	4	7	7	7	5	4	5	6	6	5	4	7	5	5	4	4	3	6	2
176	1	1	3	5	5	4	3	4	7	3	5	7	5	3	2	3	5	7	5	3	6	7	7	3	3	5	5	7	6	5	7	7	7
177	1	2	2	6	6	2	3	4	7	5	6	5	3	2	3	5	4	2	3	5	4	6	7	3	5	3	3	1	2	2	5	6	7
178	2	1	3	6	7	2	5	5	5	4	6	6	2	1	4	3	3	1	6	3	6	3	4	3	4	7	4	4	3	5	5	7	6
179	1	2	3	3	5	3	3	2	4	5	6	4	3	1	2	4	3	1	5	2	4	3	5	3	4	3	4	5	3	4	6	6	5
180	2	2	3	6	6	4	2	4	2	4	6	4	5	3	5	6	7	3	7	4	7	6	7	3	4	3	3	5	7	4	4	5	6
181	1	2	3	4	5	3	2	4	4	5	3	7	5	2	5	5	4	3	4	3	4	6	6	4	4	3	4	4	5	4	5	5	6
182	2	2	3	6	6	4	2	4	6	6	7	4	4	5	5	7	7	4	7	5	7	6	7	6	4	6	4	5	5	2	6	6	2
183	2	2	3	6	6	4	2	5	7	5	6	3	5	5	6	8	7	6	7	5	6	5	7	6	4	4	6	7	7	7	7	7	6
184	2	1	3	7	7	5	6	4	4	7	5	7	4	1	4	3	4	2	4	5	5	6	6	5	4	6	6	7	7	5	7	7	5
185	2	2	2	6	5	2	2	4	6	3	7	3	3	1	2	4	3	7	3	3	2	3	4	3	5	5	3	7	7	5	7	6	6
186	2	2	2	5	5	1	2	1	7	5	4	6	5	3	5	1	5	5	6	6	6	7	7	3	4	6	4	4	5	4	5	6	6
187	1	1	3	4	4	2	1	4	5	4	3	3	2	1	3	7	5	6	5	7	5	7	7	5	4	5	4	4	5	4	3	7	5
188	2	2	3	6	5	4	2	5	5	6	6	3	2	1	3	6	5	4	7	2	6	5	5	4	4	5	6	4	6	5	6	6	4
189	1	2	3	6	5	5	3	3	6	5	5	3	6	5	5	7	7	7	7	6	5	5	7	4	4	7	4	7	7	5	7	6	7
190	2	2	2	6	6	2	5	6	6	5	4	3	4	3	3	5	5	5	7	2	6	6	5	5	4	7	6	6	7	5	7	6	5
191	1	2	2	6	7	4	4	5	6	6	6	5	5	2	4	6	6	5	3	3	4	7	5	3	4	5	6	5	4	5	6	6	5
192	1	3	3	6	5	3	2	5	6	4	6	3	3	3	4	4	5	5	5	2	1	5	5	4	4	6	3	4	4	4	6	7	5
193	2	3	3	7	3	1	1	3	5	3	5	3	5	5	3	5	5	3	6	4	5	2	5	3	4	4	2	1	1	1	2	3	5
194	1	1	2	6	7	4	3	7	4	3	3	4	5	1	4	5	4	6	3	2	5	4	5	3	4	5	6	3	2	4	3	6	4
195	1	3	3	7	4	3	4	4	4	4	6	3	4	3	2	4	3	4	3	1	3	5	3	4	2	1	3	1	1	1	1	3	4
196	1	3	2	7	4	4	4	7	5	3	4	7	3	4	4	6	5	5	3	2	4	6	5	5	5	7	4	6	3	6	7	7	5
197	2	3	3	2	3	1	4	5	5	5	4	3	6	1	1	5	3	5	2	1	4	3	5	3	4	4	4	1	4	3	3	6	5
198	1	1	3	6	7	5	6	5	6	6	5	5	6	2	5	7	5	6	5	3	5	7	3	3	4	4	6	5	4	5	3	5	6
199	2	1	3	6	5	4	3	5	5	6	6	3	3	2	3	4	5	4	4	4	5	4	5	4	4	7	3	2	4	4	4	5	5
200	1	1	2	6	7	5	7	6	7	7	7	5	6	6	5	3	3	4	6	6	7	5	7	7	6	7	7	7	7	7	7	7	6
